# Supplementary material for: The effects of inversion polymorphisms on patterns of neutral genetic diversity
Source: Genetics. 2023 Jun 22;224(4):iyad116. doi: 10.1093/genetics/iyad116 (PMC10411593; doi:10.1093/genetics/iyad116)
Supplement: iyad116_Supplementary_Data [file iyad116_supplementary_data.zip]

Archive with 4 entries (4 files):
- File_S1_GENETICS-2023-306220.pdf
- File_S2_GENETICS-2023-306220.docx
- Supplemental_Figures_GENETICS-2023-306220.pdf
- Supplemental_Tables_GENETICS-2023-306220.docx
